# Supplementary material for: Mitophagy Activation via the YAP/Parkin Pathway Underlies the Neuroprotective Action of Tetramethylpyrazine in Cerebral Ischemia/Reperfusion Injury
Source: Biomolecules. 2026 Mar 13;16(3):429. doi: 10.3390/biom16030429 (PMC13024434; doi:10.3390/biom16030429)
Supplement: Supplementary file 1 [file biomolecules-16-00429-s001.zip]

Archive with 2 entries (2 files):
- 20260308-Original Blots_Supplementary File for Review.pdf
- 20260311-Supplementary Figures.pdf
